# Supplementary material for: Clinical data on rare Sulfamethoxazole crystalluria assessed by Fourier transform infrared spectrophotometry
Source: Data Brief. 2018 Nov 6;21:2033–6. doi: 10.1016/j.dib.2018.11.006 (PMC6258869; doi:10.1016/j.dib.2018.11.006)
Supplement: Supplementary file 2 — Supplementary Table 1 Clinical parameter of patients with N-Acetyl-Sulfamethoxazole crystalluria. COPD, chronic obstructive pulmonary disease; NA, not available; iv, intra-venous; po, per os. [file mmc2.xlsx]

## Sheet: Feuil1
Patient	1	2	3	4	5	6	7
Age (year)	58	86	79	62	56	54	57
Sex	Male	Male	Male	Female	Male	Female	Female
Ethnicity	Caucasian	Caucasian	Caucasian	Caucasian	Caucasian	Caucasian	Caucasian
Clinical history	L1 Paraplegia	Cholecystis due to gallstone	Peripheral artery disease	Acute myeloid leukemia	Adrenal insufficiency	Stroke	Oophorectomy
	Treated testicular cancer	COPD	Iron overload	Cytomegalovirus infection	Influenza type A	Epilepsy	Hypothyroidism
	Pulmonary edema	Moderate heart failure	Edema	Aspergillosis	Tetraplegia	COPD	Bypass
	Hypertension	Prostatectomy	Type 2 diabetes	Diarrhea	Depressive disorder	Full hysterectomy	Bilateral acromioplasty
			Esophagitis			Osteoporosis	Arthrodesis L3-4-5
						Bronchopneumonia	Partial bladder removal
Type of infection	Sacrum osteitis	Urinary tract infection	Ankle osteitis	Sepsis	Urinary tract and lungs	Sepsis	Urinary tract infection
Bacterial culture	Escherichia coli	Staphylococcus aureus (contamination?)	Serratia marcescens and Proteus vulgaris	Enterococcus fecale	Urines: Proteus mirabilis, Pseudomonas aeruginosa / Lungs: MSSA, klebsiella	Enterobacter Cloacae	Escherichia coli and Klebsiella pneumoniae
Medication	Furosemide 40mg/d	Furosemide 40mg/d	Bumetanide 5mg/d	Furosemide 20mg/d	Acetylcysteine 600mg/d	Esomeprazole 40mg/d	Diclofenac 200mg/d
	Amlodipine 5mg/d		Bisorpolol 10mg/d	Morphine 20mg/d	Alprazolam 0.25mg/d	Melatonin 3mg/d
	Acetylsalicylic acid 80mg/d		Zolpidem 10mg/d	Methylprednisolone 30mg/d	Amlodipine 5mg/d	Trazodone 100mg/d
	Bumetanide 2mg/d			Voriconazole 400mg/d	Amiodarone 200mg/d	Vlaproic acid 1500mg/d
	Amiodarone 200mg/d			Acyclovir 750mg/d	Fludrocortisone 100µg/d	Alendronate 70mg/week
	Perindorpil 5mg/d			Infliximab 10mg/kg/week	Fluoxetine 40mg/d	Clomipramine 10mg/d
	Nitrofurantoïn 100mg/d			Loperamide 12mg/d	Baclofen 15mg/d	Vitamin D 25000UI/week
	Bisoprolol 2.5mg/d			Omeprazole 40mg/d	Alizapride 150mg/d	Calcium carbonate 1g/d
	Oxybutynin 5mg/d			Budesonide 9mg/d	Pregabaline 150mg/d
	Acenocoumarol 1mg/d			Sirolimus 1mg/d	Esomeprazole 40mg/d
	Trazodone 50mg/d			Enoxaparine 40mg/d	Oxycodone 10mg/d
	Enoxaparine 160mg/d				Magaldrate 2400mg/d
	Olanzapine 5mg/d				Clonazepam 0.5mg/d
	Esomeprazole 40mg/d				Otilonium 40mg/d
					Trazodone 200mg/d
					Enoxaparine 40mg/d
Sulfamethoxazole dosage (mg/day)	3200 po	1600 po	4800 po	800 po	800 po	1600 iv	1600 po
Duration of Sulfamethoxazole treatment (days)	28	15	5	>30	6	7	7
Other antibiotics simultaneously to Sulfamethoxazole	/	/	Minocycline 200mg/d	Ciprofloxacin 500mg/d	/	/	/
Crystalluria onset (Days after treatment initiation)	26	1 day after the end of therapy	1	NA	6	5	7
Crystals composition (FTIR)	N-Acetyl-Sulfamethoxazole	N-Acetyl-Sulfamethoxazole	N-Acetyl-Sulfamethoxazole	N-Acetyl-Sulfamethoxazole	N-Acetyl-Sulfamethoxazole	N-Acetyl-Sulfamethoxazole	N-Acetyl-Sulfamethoxazole
Crystals shape	Asymmetric lozenge	Mushroom	Flower	Thin rectangle	Truncated lozenges	Parallelepiped	Spheroids
Crystals size (µm)	10-100	20	20-100	10-30	10-30	40	10-30
Urine parameters
Crystals	++++	+	++	++	+++	+++	++
pH	6	5.5	5.0	NA	6.5	5.5	6.0
Proteins mg/dL	100	30.0	0.0	NA	70.0	0.0	200.0
Osmolarity mosm/kg	440	670	543	NA	658	513	1125
Nitrite	-	-	-	NA	-	-	++
Erythrocytes /mm3	286	0	0	1	314	1	176
Leukocytes /mm³	7392	9	1	0	29	5	12243
Bacteria /mm3	5885	65	125	<10	129	313	4950
Hyaline Casts	++++	-	+	-	-	-	-
Pathological casts	-	-	-	-	-	-	-
Non-epithelial cells	-	-	-	NA	-	+	-
Serum creatinine (0.72 - 1.18mg/dl)
before SMX treatment	1.71	1.01	1.05	0.59	0.29	1.29	NA
at treatment initiation	1.17	NA	1.48	0.62	0.22	0.77	NA
at crystalluria onset	2.2	1.41	2.22	0.62	0.22	0.89	NA
after SMX treatment	0.98	1.11	1.59	0.59	0.29	0.9	NA
eGFR (MDRD)(ml/min/1.73m²)
before SMX treatment	41	>60	>60	>60	>60	43	NA
at crystalluria onset	30	48	32	>60	>60	>60	NA
after SMX treatment	>60	>60	42	>60	>60	>60	NA
Albuminemia at crystalluria (43-54 g/l)	30	27	36	26	NA	39	NA
Outcome	Healed	Healed	Healed	Deceased	Healed	Kidney failure	Healed
Antibiotherapy replacement treatment	Imipenem	/	Ceftriaxone, Minocycline	Ciproxin	/	/	Fosfomycin
